# Supplementary material for: ACE Phenotyping in Human Blood and Tissues: Revelation of ACE Outliers and Sex Differences in ACE Sialylation
Source: Biomedicines. 2024 Apr 23;12(5):940. doi: 10.3390/biomedicines12050940 (PMC11117852; doi:10.3390/biomedicines12050940)
Supplement: Supplementary file 1 [file biomedicines-12-00940-s001.zip]

Archive with 1 entries (1 files):
- biomedicines-2930173-supplementary.pdf
